# Supplementary material for: Roughness Evolution and Charging in Plasma-Based Surface Engineering of Polymeric Substrates: The Effects of Ion Reflection and Secondary Electron Emission
Source: Micromachines (Basel). 2018 Aug 19;9(8):415. doi: 10.3390/mi9080415 (PMC6187714; doi:10.3390/mi9080415)
Supplement: Supplementary file 1 [file micromachines-09-00415-s001.zip]

Archive with 6 entries (6 files):
- Figure5a.avi
- Figure5b.avi
- Figure5c.avi
- Figure6a.avi
- Figure6b.avi
- Figure6c.avi
